# Supplementary material for: Enhancing Teamwork and Patient Safety Through TeamSTEPPS®: A Scoping Review of Benefits in Academic and Clinical Settings
Source: Nurs Rep. 2026 Feb 24;16(3):79. doi: 10.3390/nursrep16030079 (PMC13029451; doi:10.3390/nursrep16030079)
Supplement: Supplementary file 1 [file nursrep-16-00079-s001.zip]

Archive with 2 entries (2 files):
- Supplementary File S1_PRISMA-ScR-Fillable-Checklist_10Sept2019_NS_8thfeb.pdf
- Supplementary File S2_data extraction table__8jan com mais artigos.pdf
